# Supplementary material for: Genotyping and population characteristics of the China Kadoorie Biobank
Source: Cell Genom. 2023 Jul 20;3(8):100361. doi: 10.1016/j.xgen.2023.100361 (PMC10435379; doi:10.1016/j.xgen.2023.100361)
Supplement: Table S1. Baseline characteristics of the overall CKB population and of resurvey participants and the population-representative genotyped subset, related to Figure 1 [file mmc2.xlsx]

## Sheet: Table S1
Table S1: Baseline characteristics of the overall CKB population and of resurvey participants and the population-representative genotyped subset. Related to Figure 1.
	All CKB	Resurvey 1	Resurvey 2	Resurvey 3	Population subset
N	513228	19802	25081	25087	77176
Mean age (SD), years	52.0 (10.7)	52.0 (10.6)	51.5 (10.1)	50.3 (9.2)	52.3 (10.7)
Women, %	59	60.7	61.7	64.2	59.4
Mean BMI (SD), kg/m2	23.7 (3.4)	23.7 (3.4)	23.7 (3.4)	23.7 (3.3)	23.8 (3.4)
Mean SBP (SD), mmHg	131.1 (21.3)	132.2 (21.8)	131.0 (20.8)	129.3 (19.9)	132.0 (21.6)
Ever-regular smoker1, %
Men	74.3	73.8	74.2	74.7	73.8
Women	3.2	3.1	2.7	2.2	3.5
Regular drinker2, %
Men	33.3	33.6	33.2	34.6	34.7
Women	2.1	2.2	2.1	2.2	2.2
Mean blood glucose3 (SD), mmol	6.1 (2.3)	5.9 (2.3)	5.9 (2.1)	5.8 (2.0)	6.0 (2.4)
Hepatitis B surface antigen positive4, %	3	2.8	2.9	2.9	3
1Current and ex-regular vs never-regular; 2Current, at least weekly; 3Random blood glucose, not available in all participants; 4Positive vs Negative/missing/unclear
