# Supplementary material for: Genotyping and population characteristics of the China Kadoorie Biobank
Source: Cell Genom. 2023 Jul 20;3(8):100361. doi: 10.1016/j.xgen.2023.100361 (PMC10435379; doi:10.1016/j.xgen.2023.100361)
Supplement: Table S2. CKB Axiom_1 array module content, related to Figure 2 [file mmc3.xlsx]

## Sheet: Table S2
Table S2. CKB Axiom_1 array module content. Related to Figure 2.
Module	Variants	Source/Description
HLA/KIR	8894	UK Biobank 'HLA/KIR' module
chrMT	180	UK Biobank 'chr MT' module
chrY	805	UK Biobank 'chr Y' module
ApoE	1147	UK Biobank 'ApoE' module
CNV	2359	UK Biobank 'CNV' module
Fingerprint	262	UK Biobank 'Fingerprint' module
ADME	2037	UK Biobank 'ADME' module
Blood	1548	UK Biobank 'Blood' module
BP/HT	85	UK Biobank 'Blood Pressure / Hypertension' module
Neanderthal	11507	UK Biobank 'Neanderthal' module
Cancer	803	UK Biobank 'Cancer' module, at least one instance in Chinese datasets or included as part of other modules
HGMD	1009	UK Biobank 'Disease-associated' module, at least one instance in Chinese datasets or included as part of other modules
cardiac/cardio-metabolic	212	UK Biobank 'Cardiac', 'Cardiometabolic' and 'CAD + Lipid' modules, at least one instance in Chinese datasets or included as part of other modules
neuro	13457	UK Biobank 'Neuro-psychiatric' module, at least one instance in Chinese datasets or included as part of other modules
Alzheimers	803	UK Biobank 'Alzheimer's Disease' module
eQTL	18098	UK Biobank 'eQTL' module
missense	33647	UK Biobank 'Missense (coding, nonsynonymous)' module, at least one instance in Chinese datasets or included as part of other modules
LOF	11706	UK Biobank 'Loss of Function' module, at least one instance in Chinese datasets or included as part of other modules
Lung Function	9172	UK Biobank 'Lung Function' module
Ax-eQTL	5336	Affymetrix catalogue 'eQTL' module, at least one instance in Chinese datasets or included as part of other modules
Ax-Exome319	71112	Affymetrix catalogue 'Exome319' module, at least one instance in Chinese datasets or included as part of other modules
Ax-LOF	4915	Affymetrix catalogue 'LOF' module, at least one instance in Chinese datasets or included as part of other modules
GWAS hits	12735	UK Biobank 'GWAS Hits' module, known hits from NHGRI catalog on 6/12/13, additional GWAS variants provided prior to publication
CKB group	683	SNPs included for compatibility with previous genotyping project, requested by collaborators, or relevant to ongoing projects
Novel missense	5186	Novel missense SNPs from BGI sequence data, in >2 independent samples
Novel nonsense	74	Novel nonsense SNPs from BGI sequence data, in >2 independent samples
extra_chrYMT	242	Additional chrY/chrMT variants identified in BGI sequence data or present on Taiwan Biobank array
HBV	123	Hepatitis B virus conserved regions
GWAS core	193326	Affymetrix CEU GWAS core, MAF>0.01, present in 1000 genomes Phase I data; or included as part of other modules
Affymetrix GWAS	284194	GWAS boosters for coverage of 1000 genomes SNPs, MAF>0.01; for regions with lower than expected coverage, MAF>0.05; for low imputation regions
BGI GWAS	80388	GWAS booster for novel SNPs MAF>0.05 from BGI sequence data; GWAS booster for novel SNPs 0.01<MAF<0.05 from BGI sequence data;
