# Supplementary material for: Genotyping and population characteristics of the China Kadoorie Biobank
Source: Cell Genom. 2023 Jul 20;3(8):100361. doi: 10.1016/j.xgen.2023.100361 (PMC10435379; doi:10.1016/j.xgen.2023.100361)
Supplement: Table S3. CKB Axiom_2 array module content, related to Figure 2 [file mmc4.xlsx]

## Sheet: Table S3
Table S3. CKB Axiom_2 array module content. Related to Figure 2.
Module	Variants	Source/Description
HLA/KIR	8281	UK Biobank 'HLA/KIR' module
chrMT	139	UK Biobank 'chr MT' module
chrY	147	UK Biobank 'chr Y' module
ApoE	846	UK Biobank 'ApoE' module
CNV	1409	UK Biobank 'CNV' module
Fingerprint	261	UK Biobank 'Fingerprint' module
ADME	1619	UK Biobank 'ADME' module
Blood	658	UK Biobank 'Blood' module
BP/HT	63	UK Biobank 'Blood Pressure / Hypertension' module
Neanderthal	10446	UK Biobank 'Neanderthal' module
Cancer	637	UK Biobank 'Cancer' module, at least one instance in Chinese datasets or included as part of other modules
HGMD	779	UK Biobank 'Disease-associated' module, at least one instance in Chinese datasets or included as part of other modules
cardiac/cardio-metabolic	149	UK Biobank 'Cardiac', 'Cardiometabolic' and 'CAD + Lipid' modules, at least one instance in Chinese datasets or included as part of other modules
neuro	11270	UK Biobank 'Neuro-psychiatric' module, at least one instance in Chinese datasets or included as part of other modules
Alzheimers	647	UK Biobank 'Alzheimer's Disease' module
eQTL	16222	UK Biobank 'eQTL' module
missense	37514	UK Biobank 'Missense (coding, nonsynonymous)' module, at least one instance in Chinese datasets or included as part of other modules
LOF	11291	UK Biobank 'Loss of Function' module, at least one instance in Chinese datasets or included as part of other modules
Lung Function	7518	UK Biobank 'Lung Function' module
Ax-eQTL	4944	Affymetrix catalogue 'eQTL' module, at least one instance in Chinese datasets or included as part of other modules
Ax-Exome319	62315	Affymetrix catalogue 'Exome319' module, at least one instance in Chinese datasets or included as part of other modules
Ax-LOF	4591	Affymetrix catalogue 'LOF' module, at least one instance in Chinese datasets or included as part of other modules
GWAS hits	13388	UK Biobank 'GWAS Hits' module, known hits from NHGRI catalog on 6/12/13, additional GWAS variants provided prior to publication
CKB group	815	SNPs included for compatibility with previous genotyping project, requested by collaborators, or relevant to ongoing projects
Novel missense	2593	Novel missense SNPs from BGI sequence data, in >2 independent samples
Novel nonsense	66	Novel nonsense SNPs from BGI sequence data, in >2 independent samples
extra_chrYMT	137	Additional chrY/chrMT variants identified in BGI sequence data or present on Taiwan Biobank array
HBV	147	Hepatitis B virus conserved regions
GWAS core	186749	Affymetrix CEU GWAS core, MAF>0.01, present in 1000 genomes Phase I data; or included as part of other modules
Affymetrix GWAS	256557	GWAS boosters for coverage of 1000 genomes SNPs, MAF>0.01; for regions with lower than expected coverage, MAF>0.05; for low imputation regions
BGI GWAS	22008	GWAS booster for novel SNPs MAF>0.05 from BGI sequence data; GWAS booster for novel SNPs 0.01<MAF<0.05 from BGI sequence data;
Affymetric GWAS 2	205176	Supplementary GWAS booster
