# Supplementary material for: Genotyping and population characteristics of the China Kadoorie Biobank
Source: Cell Genom. 2023 Jul 20;3(8):100361. doi: 10.1016/j.xgen.2023.100361 (PMC10435379; doi:10.1016/j.xgen.2023.100361)
Supplement: Table S4. Genotyping and imputation quality control summary, related to STAR Methods [file mmc5.xlsx]

## Sheet: Table S4
Table S4. Genotyping and imputation quality control summary. Related to STAR Methods.
	Array v1	Array v2
Total probesets	781937	804496
Autosomes and X chromosome	780198	802582
Passing initial QC	669919	750421
Unique variants passing QC in all batches	594916	688103
Variants passing QC on both arrays	536479
Variants passing additional exclusions	532415
Total variants in reference (1KGP EAS MAF>0)	24732249
Variants (info>0.3) in current data release	21024481
MAF<0.005	10747642		(74.7%)
0.005≤MAF<0.01	1299947		(97.8%)
0.01≤MAF<0.05	2323360		(99.2%)
MAF≥0.05	6653532		(99.8%)
Variants (info>0.7) in current data release	11702477
MAF<0.005	2641521		(18.4%)
0.005≤MAF<0.01	689461		(51.8%)
0.01≤MAF<0.05	1903651		(81.3%)
MAF>0.05	6467844		(97.0%)
