# Supplementary material for: Genotyping and population characteristics of the China Kadoorie Biobank
Source: Cell Genom. 2023 Jul 20;3(8):100361. doi: 10.1016/j.xgen.2023.100361 (PMC10435379; doi:10.1016/j.xgen.2023.100361)
Supplement: Table S5. Imputation performance of individual and combined array versions, related to STAR Methods [file mmc6.xlsx]

## Sheet: Table S5
Table S5. Imputation performance of individual and combined array versions. Related to STAR Methods.
	Array 1		Array 2		Array 1+2
MAF	info>0.3	info>0.7	info>0.3	info>0.7	info>0.3	info>0.7
<0.005	11049953	2673181	11220617	2817242	10747642	2641521
	0.763	0.185	0.777	0.195	0.747	0.184
0.005-0.01	1295345	695741	1291618	738355	1299947	689461
	0.974	0.523	0.979	0.56	0.978	0.518
0.01-0.05	2321156	1920972	2315632	1964326	2323360	1903651
	0.99	0.819	0.991	0.841	0.992	0.813
>0.05	6657527	6480513	6658372	6496167	6653532	6467844
	0.996	0.969	0.996	0.971	0.998	0.97
