# Supplementary material for: Genotyping and population characteristics of the China Kadoorie Biobank
Source: Cell Genom. 2023 Jul 20;3(8):100361. doi: 10.1016/j.xgen.2023.100361 (PMC10435379; doi:10.1016/j.xgen.2023.100361)
Supplement: Table S6. Numbers of genotyped CKB participants having relatives elsewhere in the genotyped dataset, related to STAR Methods [file mmc7.xlsx]

## Sheet: Table S6
Table S6. Numbers of genotyped CKB participants having relatives elsewhere in the genotyped dataset. Related to STAR Methods.
Region	N	Twins	First degree	%	First/ second degree	%
Qingdao	8264	10	1140	0.138	1507	0.182
Harbin	13154	8	1560	0.119	1848	0.14
Haikou	5798	12	1067	0.184	1396	0.241
Suzhou	7984	4	3456	0.433	4374	0.548
Liuzhou	8798	6	767	0.087	919	0.104
Urban	43998	40	7990	0.182	10044	0.228
Sichuan	10637	0	2467	0.232	3363	0.316
Gansu	10090	12	2811	0.279	4202	0.416
Henan	11421	4	3737	0.327	5082	0.445
Zhejiang	12042	6	3790	0.315	5050	0.419
Hunan	12518	2	2957	0.236	4398	0.351
Rural	56708	24	15762	0.278	22095	0.39
Total	100706	64	23752	0.236	32139	0.319
