# Supplementary material for: Genotyping and population characteristics of the China Kadoorie Biobank
Source: Cell Genom. 2023 Jul 20;3(8):100361. doi: 10.1016/j.xgen.2023.100361 (PMC10435379; doi:10.1016/j.xgen.2023.100361)
Supplement: Table S7. Patterns of relatedness within genotyped CKB participants, related to STAR Methods [file mmc8.xlsx]

## Sheet: Table S7
Table S7. Patterns of relatedness within genotyped CKB participants. Related to STAR Methods.
1°-2° relatives	N	Qingdao	Harbin	Haikou	Suzhou	Liuzhou	Sichuan	Gansu	Henan	Zhejiang	Hunan
0	68574	6757	11306	4404	3613	7879	7274	5889	6339	6993	8120
1	19675	1124	1449	912	1757	772	2225	2596	2929	3075	2836
2	7278	297	291	316	1053	124	694	969	1249	1282	1003
3	2960	75	82	86	639	7	270	411	566	454	370
4	1183	9	12	63	360	16	111	133	216	140	123
5	552	2	0	13	238	0	48	63	84	56	48
6	242	0	12	2	145	0	9	21	20	23	10
7	126	0	2	1	82	0	4	6	17	7	7
8	54	0	0	1	50	0	2	0	1	0	0
9	23	0	0	0	17	0	0	2	0	3	1
10	18	0	0	0	10	0	0	0	0	8	0
11	10	0	0	0	10	0	0	0	0	0	0
12	4	0	0	0	4	0	0	0	0	0	0
13	4	0	0	0	3	0	0	0	0	1	0
14	1	0	0	0	1	0	0	0	0	0	0
15	0	0	0	0	0	0	0	0	0	0	0
16	2	0	0	0	2	0	0	0	0	0	0
1° relatives
0	76961	7124	11594	4731	4531	8031	8170	7280	7684	8255	9561
1	16633	898	1242	720	1852	648	1840	2045	2450	2742	2196
2	5151	204	249	263	947	100	473	573	952	807	583
3	1505	38	49	56	446	13	126	144	279	203	151
4	336	0	12	28	135	6	27	32	52	19	25
5	97	0	5	0	61	0	1	16	4	8	2
6	18	0	3	0	10	0	0	0	0	5	0
7	4	0	0	0	2	0	0	0	0	2	0
8	1	0	0	0	0	0	0	0	0	1	0
