# Supplementary material for: Genotyping and population characteristics of the China Kadoorie Biobank
Source: Cell Genom. 2023 Jul 20;3(8):100361. doi: 10.1016/j.xgen.2023.100361 (PMC10435379; doi:10.1016/j.xgen.2023.100361)
Supplement: Table S8. Numbers of cases in the full CKB cohort and the genotyped subset for all 3-character ICD-10 codes with at least 100 cases in genotyped participants, related to Table 2 [file mmc9.xlsx]

## Sheet: Table S8
Table S8. Numbers of cases in the full CKB cohort and the genotyped subset for all 3-character ICD-10 codes with at least 100 cases in genotyped participants. Related to Table 2.
ICD-10	Description	All CKB	Genotyped
A09	Other gastroenteritis and colitis of infectious and unspecified origin	9094	1768
A15	Respiratory tuberculosis, bacteriologically and histologically confirmed	729	187
A16	Respiratory tuberculosis, not confirmed bacteriologically or histologically	1875	488
A18	Tuberculosis of other organs	569	123
B02	Zoster [herpes zoster]	2550	549
B18	Chronic viral hepatitis	1326	252
B19	Unspecified viral hepatitis	591	117
B99	Other and unspecified infectious diseases	868	179
C11	Malignant neoplasm of nasopharynx	462	113
C15	Malignant neoplasm of oesophagus	2698	508
C16	Malignant neoplasm of stomach	3771	756
C18	Malignant neoplasm of colon	2065	434
C20	Malignant neoplasm of rectum	2019	447
C22	Malignant neoplasm of liver and intrahepatic bile ducts	3256	665
C25	Malignant neoplasm of pancreas	933	172
C34	Malignant neoplasm of bronchus and lung	6570	1552
C50	Malignant neoplasm of breast	2715	503
C53	Malignant neoplasm of cervix uteri	1195	243
C54	Malignant neoplasm of corpus uteri	575	111
C67	Malignant neoplasm of bladder	613	153
C71	Malignant neoplasm of brain	566	122
C73	Malignant neoplasm of thyroid gland	646	128
C78	Secondary malignant neoplasm of respiratory and digestive organs	725	153
C79	Secondary malignant neoplasm of other and unspecified sites	706	139
C80	Malignant neoplasm, without specification of site	3506	655
C85	Other and unspecified types of non-Hodgkin lymphoma	889	189
C95	Leukaemia of unspecified cell type	510	118
D17	Benign lipomatous neoplasm	926	185
D24	Benign neoplasm of breast	740	131
D25	Leiomyoma of uterus	4955	877
D26	Other benign neoplasms of uterus	1076	185
D31	Benign neoplasm of eye and adnexa	524	184
D38	Neoplasm of uncertain or unknown behaviour of middle ear and respiratory and intrathoracic organs	419	113
D44	Neoplasm of uncertain or unknown behaviour of endocrine glands	640	130
D48	Neoplasm of uncertain or unknown behaviour of other and unspecified sites	684	147
D50	Iron deficiency anaemia	564	128
D64	Other anaemias	1901	409
D69	Purpura and other haemorrhagic conditions	712	161
E04	Other nontoxic goitre	2269	433
E05	Thyrotoxicosis [hyperthyroidism]	680	118
E10	Insulin-dependent diabetes mellitus	853	206
E11	Non-insulin-dependent diabetes mellitus	20873	4528
E14	Unspecified diabetes mellitus	19040	4382
E78	Disorders of lipoprotein metabolism and other lipidaemias	3084	665
E87	Other disorders of fluid, electrolyte and acid-base balance	2453	616
F20	Schizophrenia	774	146
F32	Depressive episode	607	119
F41	Other anxiety disorders	476	114
F45	Somatoform disorders	628	116
F48	Other neurotic disorders	649	152
F99	Mental disorder, not otherwise specified	781	224
G20	Parkinson disease	877	213
G31	Other degenerative diseases of nervous system, not elsewhere classified	1107	261
G40	Epilepsy	781	217
G44	Other headache syndromes	1712	348
G45	Transient cerebral ischaemic attacks and related syndromes	10841	2742
G51	Facial nerve disorders	1423	323
G62	Other polyneuropathies	480	103
G93	Other disorders of brain	376	123
H02	Other disorders of eyelid	563	109
H11	Other disorders of conjunctiva	2556	492
H16	Keratitis	714	165
H25	Senile cataract	6084	1305
H26	Other cataract	11084	2693
H33	Retinal detachments and breaks	704	148
H35	Other retinal disorders	951	225
H40	Glaucoma	1761	385
H43	Disorders of vitreous body	458	105
H81	Disorders of vestibular function	3414	580
H91	Other hearing loss	994	191
I09	Other rheumatic heart diseases	891	249
I10	Essential (primary) hypertension	44220	12298
I11	Hypertensive heart disease	1828	453
I20	Angina pectoris	5383	1380
I21	Acute myocardial infarction	7984	3386
I24	Other acute ischaemic heart diseases	968	218
I25	Chronic ischaemic heart disease	47939	13050
I27	Other pulmonary heart diseases	5336	2310
I38	Endocarditis, valve unspecified	566	131
I42	Cardiomyopathy	824	209
I46	Cardiac arrest	1138	404
I48	Atrial fibrillation and flutter	876	227
I49	Other cardiac arrhythmias	6390	1480
I50	Heart failure	5160	1467
I51	Complications and ill-defined descriptions of heart disease	2629	730
I60	Subarachnoid haemorrhage	1018	602
I61	Intracerebral haemorrhage	11638	6663
I62	Other nontraumatic intracranial haemorrhage	504	144
I63	Cerebral infarction	50675	14302
I64	Stroke, not specified as haemorrhage or infarction	3071	876
I65	Occlusion and stenosis of precerebral arteries, not resulting in cerebral infarction	645	147
I66	Occlusion and stenosis of cerebral arteries, not resulting in cerebral infarction	2914	791
I67	Other cerebrovascular diseases	32853	7155
I69	Sequelae of cerebrovascular disease	6702	2220
I70	Atherosclerosis	1753	563
I83	Varicose veins of lower extremities	2010	376
J00	Acute nasopharyngitis [common cold]	659	126
J02	Acute pharyngitis	1006	186
J03	Acute tonsillitis	1173	195
J04	Acute laryngitis and tracheitis	504	138
J06	Acute upper respiratory infections of multiple and unspecified sites	5135	1114
J13	Pneumonia due to Streptococcus pneumoniae	483	124
J15	Bacterial pneumonia, not elsewhere classified	1005	221
J18	Pneumonia, organism unspecified	29232	6903
J20	Acute bronchitis	8878	1765
J31	Chronic rhinitis, nasopharyngitis and pharyngitis	594	123
J32	Chronic sinusitis	1166	207
J33	Nasal polyp	548	125
J34	Other disorders of nose and nasal sinuses	596	141
J38	Diseases of vocal cords and larynx, not elsewhere classified	994	155
J40	Bronchitis, not specified as acute or chronic	5577	1319
J42	Unspecified chronic bronchitis	9215	4046
J43	Emphysema	3534	1666
J44	Other chronic obstructive pulmonary disease	15497	6043
J45	Asthma	2840	878
J47	Bronchiectasis	1485	435
J84	Other interstitial pulmonary diseases	589	155
J90	Pleural effusion, not elsewhere classified	1018	254
J93	Pneumothorax	385	113
J96	Respiratory failure, not elsewhere classified	1742	543
J98	Other respiratory disorders	1818	413
K21	Gastro-oesophageal reflux disease	684	117
K25	Gastric ulcer	2425	525
K26	Duodenal ulcer	1159	225
K27	Peptic ulcer, site unspecified	931	226
K29	Gastritis and duodenitis	17737	3611
K30	Dyspepsia	2890	568
K31	Other diseases of stomach and duodenum	1773	344
K35	Acute appendicitis	3949	696
K37	Unspecified appendicitis	1478	268
K40	Inguinal hernia	1130	251
K52	Other noninfective gastroenteritis and colitis	772	145
K56	Paralytic ileus and intestinal obstruction without hernia	2964	666
K59	Other functional intestinal disorders	588	115
K60	Fissure and fistula of anal and rectal regions	997	191
K61	Abscess of anal and rectal regions	796	157
K62	Other diseases of anus and rectum	1431	289
K63	Other diseases of intestine	2537	558
K64	Haemorrhoids and perianal venous thrombosis	7491	1386
K74	Fibrosis and cirrhosis of liver	2564	503
K75	Other inflammatory liver diseases	893	172
K76	Other diseases of liver	2321	523
K80	Cholelithiasis	11176	2230
K81	Cholecystitis	6750	1419
K82	Other diseases of gallbladder	702	140
K83	Other diseases of biliary tract	1188	256
K85	Acute pancreatitis	1607	313
K86	Other diseases of pancreas	846	180
K92	Other diseases of digestive system	4301	908
L02	Cutaneous abscess, furuncle and carbuncle	472	103
L30	Other dermatitis	794	183
L89	Decubitus ulcer and pressure area	523	160
M06	Other rheumatoid arthritis	2225	443
M10	Gout	1223	269
M17	Gonarthrosis [arthrosis of knee]	1887	339
M19	Other arthrosis	7242	1488
M25	Other joint disorders, not elsewhere classified	761	130
M47	Spondylosis	13719	2607
M48	Other spondylopathies	2145	455
M50	Cervical disc disorders	2284	446
M51	Other intervertebral disc disorders	16402	3039
M54	Dorsalgia	1573	309
M75	Shoulder lesions	569	100
M79	Other soft tissue disorders, not elsewhere classified	573	118
M80	Osteoporosis with pathological fracture	518	129
M81	Osteoporosis without pathological fracture	1769	390
M87	Osteonecrosis	578	132
N03	Chronic nephritic syndrome	1028	230
N04	Nephrotic syndrome	521	113
N10	Acute tubulo-interstitial nephritis	895	214
N13	Obstructive and reflux uropathy	1028	204
N18	Chronic kidney disease	2021	489
N19	Unspecified kidney failure	2378	621
N20	Calculus of kidney and ureter	10814	2047
N21	Calculus of lower urinary tract	621	131
N23	Unspecified renal colic	1725	289
N28	Other disorders of kidney and ureter, not elsewhere classified	1170	231
N30	Cystitis	673	137
N39	Other disorders of urinary system	4355	908
N40	Hyperplasia of prostate	3769	903
N41	Inflammatory diseases of prostate	785	169
N63	Unspecified lump in breast	982	170
N72	Inflammatory disease of cervix uteri	1082	194
N73	Other female pelvic inflammatory diseases	1821	338
N80	Endometriosis	1086	188
N81	Female genital prolapse	675	122
N83	Noninflammatory disorders of ovary, fallopian tube and broad ligament	950	177
N84	Polyp of female genital tract	1203	188
N93	Other abnormal uterine and vaginal bleeding	859	133
O80	Encounter for full-term uncomplicated delivery	1554	317
O82	Single delivery by caesarean section	1282	266
R00	Abnormalities of heart beat	1361	277
R04	Haemorrhage from respiratory passages	974	236
R05	Cough	461	101
R07	Pain in throat and chest	863	193
R09	Other symptoms and signs involving the circulatory and respiratory systems	554	117
R10	Abdominal and pelvic pain	3297	631
R22	Localized swelling, mass and lump of skin and subcutaneous tissue	855	171
R33	Retention of urine	704	176
R42	Dizziness and giddiness	4616	1018
R50	Fever of other and unknown origin	1338	319
R51	Headache	2764	507
R55	Syncope and collapse	471	113
R57	Shock, not elsewhere classified	834	227
R69	Unknown and unspecified causes of morbidity	22724	5131
R91	Abnormal findings on diagnostic imaging of lung	1576	243
R93	Abnormal findings on diagnostic imaging of other body structures	455	107
R94	Abnormal results of function studies	883	169
R96	Other sudden death, cause unknown	445	118
R99	Other ill-defined and unspecified causes of mortality	687	176
S00	Superficial injury of head	486	101
S06	Intracranial injury	2705	628
S09	Other and unspecified injuries of head	719	162
S22	Fracture of rib(s), sternum and thoracic spine	2112	449
S32	Fracture of lumbar spine and pelvis	2361	470
S42	Fracture of shoulder and upper arm	1968	403
S52	Fracture of forearm	1982	382
S72	Fracture of femur	3301	777
S82	Fracture of lower leg, including ankle	2947	596
T14	Injury of unspecified body region	4817	903
Z04	Examination and observation for other reasons	4572	799
Z47	Other orthopaedic follow-up care	597	103
Z95	Presence of cardiac and vascular implants and grafts	839	290
Z96	Presence of other functional implants	2050	567
