# Supplementary material for: Genotyping and population characteristics of the China Kadoorie Biobank
Source: Cell Genom. 2023 Jul 20;3(8):100361. doi: 10.1016/j.xgen.2023.100361 (PMC10435379; doi:10.1016/j.xgen.2023.100361)
Supplement: Table S9. Numbers of participants in analysis datasets after applying exclusions for relatedness and/or non-local ancestry, within the full genotyped dataset and in the cohort-representative subset, related to STAR Methods — For diseases occurring exclusively or predominantly in men/women only, case counts are restricted to the corresponding sex. [file mmc10.xlsx]

## Sheet: Table S9
Table S9. Numbers of participants in analysis datasets after applying exclusions for relatedness and/or non-local ancestry, within the full genotyped dataset and in the cohort-representative subset. Related to STAR Methods.
	TOTAL	Qingdao	Harbin	Haikou	Suzhou	Liuzhou	Sichuan	Gansu	Henan	Zhejiang	Hunan
All	100706	8264	13154	5798	7984	8798	10637	10090	11421	12042	12518
Relative exclusions	76710	7099	12037	4760	4669	8229	8062	6977	7392	8370	9115
RC exclusions	94924	7973	12676	5097	7020	6559	10560	9839	11160	11782	12258
Both exclusions	71590	6820	11580	4103	4021	6155	7991	6744	7169	8127	8880
Population subset	77176	7491	10336	5008	6852	7251	8077	6296	8314	9714	7837
Relative exclusions	56747	6407	9338	4032	3809	6730	5844	3942	4995	6428	5222
RC exclusions	72406	7239	9963	4386	5960	5444	8017	6123	8121	9479	7674
Both exclusions	52591	6167	8985	3452	3219	5074	5790	3781	4837	6210	5076
Percentages
All	1	1	1	1	1	1	1	1	1	1	1
Relative exclusions	0.761722	0.859027	0.915083	0.820973	0.584795	0.935326	0.75792	0.691477	0.647229	0.695067	0.728151
RC exclusions	0.942585	0.964787	0.963661	0.879096	0.879259	0.74551	0.992761	0.975124	0.977147	0.978409	0.97923
Both exclusions	0.710881	0.825266	0.880341	0.707658	0.503632	0.699591	0.751246	0.668385	0.627703	0.674888	0.709378
Population subset	0.76635	0.906462	0.785769	0.863746	0.858216	0.824165	0.759331	0.623984	0.727957	0.806677	0.626058
Relative exclusions	0.563492	0.77529	0.709898	0.695412	0.477079	0.764947	0.549403	0.390684	0.437352	0.533798	0.417159
RC exclusions	0.718984	0.875968	0.757412	0.756468	0.746493	0.618777	0.75369	0.606838	0.711059	0.787162	0.613037
Both exclusions	0.522223	0.746249	0.683062	0.595378	0.403181	0.576722	0.544326	0.374727	0.423518	0.515695	0.405496
