# Supplementary material for: Genotyping and population characteristics of the China Kadoorie Biobank
Source: Cell Genom. 2023 Jul 20;3(8):100361. doi: 10.1016/j.xgen.2023.100361 (PMC10435379; doi:10.1016/j.xgen.2023.100361)
Supplement: Table S10. Genome-wide significant associations from GWASs of 3-character ICD-10 coded diseases, related to Figure 5 [file mmc11.xlsx]

## Sheet: Table S10
Table S10. Genome-wide significant associations from GWASs of 3-character ICD-10 coded diseases. Related to Figure 5.
ICD10	Description	N cases	N controls	chr	locus start	locus end	rsid	position	effect/alt allele	EAF	info	beta	SE	OR	LL95%CI	UL95%CI	P	Novel
C22	Malignant neoplasm of liver and intrahepatic bile ducts	665	75355	6	32629858	33552203	rs72500564	33055197	T/C	0.49024	0.88907	0.3454	0.060105	1.41255	1.25558	1.58916	9.1043e-09	No
C34	Malignant neoplasm of bronchus and lung	1552	74800	6	31936056	32902610	rs2856678	32655830	A/T	0.36212	0.89191	0.23612	0.040988	1.26633	1.16857	1.37226	8.3795e-09	No
E04	Other nontoxic goiter	433	75497	1	240339811	240371555	rs7542728	240339812	C/A	0.02528	0.47095	2.176	0.37799	8.81099	4.20023	18.4832	8.5727e-09	Yes
E11	Type 2 diabetes mellitus	4528	72650	3	185262131	185562293	rs11925694	185475706	G/A	0.37605	0.98909	0.12941	0.023598	1.13816	1.08671	1.19204	4.1569e-08	No
E11	Type 2 diabetes mellitus	4528	72650	6	20520352	20732472	rs9350271	20683164	A/G	0.39371	0.99956	0.14432	0.023413	1.15525	1.10344	1.2095	7.0766e-10	No
E11	Type 2 diabetes mellitus	4528	72650	7	126945794	128003362	rs4731415	127844057	A/G	0.11687	1	0.22116	0.034827	1.24752	1.16521	1.33565	2.1495e-10	No
E11	Type 2 diabetes mellitus	4528	72650	9	22127612	22139221	rs10811660	22134068	A/G	0.45471	0.99966	-0.17807	0.022845	0.836884	0.800238	0.875208	6.4427e-15	No
E11	Type 2 diabetes mellitus	4528	72650	10	93833850	94500580	rs11187007	94214580	A/G	0.28802	0.96364	0.15528	0.025638	1.16798	1.11074	1.22818	1.3878e-09	No
E11	Type 2 diabetes mellitus	4528	72650	11	2821064	2885637	rs2237897	2858546	T/C	0.33746	0.85027	-0.2014	0.0261	0.817585	0.776813	0.860498	1.1972e-14	No
E11	Type 2 diabetes mellitus	4528	72650	X	152774153	153020561	rs2301142	152908152	G/A	0.3979	0.89678	-0.11938	0.020411	0.88747	0.852668	0.923694	4.9492e-09	No
E14	Unspecified diabetes mellitus	4382	72812	6	20527854	20862867	rs9350271	20683164	A/G	0.3938	0.99956	0.14432	0.023413	1.15525	1.10344	1.2095	4.2958e-08	No
E14	Unspecified diabetes mellitus	4382	72812	7	125567505	127907055	rs2233580	127253550	T/C	0.07476	1	0.37639	0.046887	1.45702	1.32909	1.59726	9.9458e-16	No
E14	Unspecified diabetes mellitus	4382	72812	9	22127612	22139485	rs10965248	22132878	C/T	0.45594	0.9907	-0.20503	0.023374	0.814623	0.778144	0.852811	1.7609e-18	No
E14	Unspecified diabetes mellitus	4382	72812	10	93850037	94502245	rs372332903	94345159	A/AAAAGAAAGAAAG	0.33284	0.97876	0.1397	0.024677	1.14993	1.09563	1.20691	1.5039e-08	No
E14	Unspecified diabetes mellitus	4382	72812	11	2821064	2888305	rs2237897	2858546	T/C	0.33752	0.85027	-0.19422	0.026463	0.823477	0.781854	0.867315	2.1445e-13	No
E14	Unspecified diabetes mellitus	4382	72812	17	6882507	6974894	rs35489850	6953103	C/T	0.12274	0.96727	0.20222	0.035867	1.22412	1.14102	1.31327	1.7183e-08	No
H40	Glaucoma	385	75568	6	62101635	64479891	rs370929171	63538435	C/T	0.032596	0.96954	1.3181	0.23872	3.73632	2.34014	5.96549	3.361e-08	Yes
H43	Disorders of vitreous body	105	75782	2	133392205	133517158	rs564109970	133502209	T/A	0.18882	0.74304	1.2748	0.22369	3.57799	2.30797	5.54686	1.2066e-08	Yes
I10	Primary hypertension	12298	69440	2	26894588	27066296	rs1731248	26924823	C/A	0.28753	0.99552	-0.1025	0.017559	0.902578	0.872044	0.934182	5.3091e-09	No
I10	Primary hypertension	12298	69440	4	81106181	81207964	rs2903657	81162884	G/A	0.42541	0.97001	-0.10142	0.016238	0.903553	0.875249	0.932773	4.2179e-10	No
I48	Atrial fibrillation and flutter	227	75694	4	111550514	111774267	rs78073007	111663933	T/C	0.4031	0.97627	0.54655	0.098829	1.72728	1.42311	2.09647	3.1976e-08	No
I63	Cerebral infarction	14302	67954	4	81138654	81207964	rs11437847	81191519	CT/C	0.38732	0.84543	0.11836	0.017205	1.12565	1.08832	1.16426	6.0271e-12	No
K60	Fissure and fistula of anal and rectal regions	191	75688	1	234300783	234368266	rs4333882	234352899	A/G	0.1782	0.93144	0.81401	0.14658	2.25694	1.69336	3.00809	2.8047e-08	Yes
K64	Hemorrhoids and perianal venous thrombosis	1386	74718	10	13583804	13722371	rs115167930	13689353	T/C	0.059555	0.99531	0.45527	0.083485	1.5766	1.33862	1.85689	4.9456e-08	Yes
K74	Fibrosis and cirrhosis of liver	503	75490	6	32345594	33270498	rs9280312	33055196	TC/T	0.45953	0.98819	-0.38107	0.06529	0.68313	0.601073	0.776389	5.3279e-09	No
K81	Cholecystitis	1419	74871	6	2602168	2689341	rs9392407	2602357	A/C	0.49172	0.62903	-0.27249	0.048878	0.761481	0.691916	0.83804	2.4764e-08	Yes
M10	Gout	269	75687	4	88632265	89226156	rs2231142	89052323	T/G	0.29975	1	1.1152	0.10475	3.05018	2.48405	3.74533	1.818e-26	No
M47	Spondylosis	2607	74037	1	69106182	69732949	rs151021536	69237835	T/C	0.019737	0.79936	0.66419	0.12183	1.94292	1.53021	2.46694	4.9883e-08	Yes
M47	Spondylosis	2607	74037	15	95663612	95782721	rs290680	95695809	G/A	0.4652	0.98421	0.16657	0.030078	1.18125	1.11362	1.25298	3.0595e-08	Yes
N40	Hyperplasia of prostate	903	29976	12	68948288	69255623	rs190612333	69112793	A/C	0.015684	0.72879	1.4027	0.25729	4.06616	2.4557	6.73278	4.9883e-08	Yes
N41	Inflammatory diseases of prostate	169	30424	2	232345334	232544958	rs62199052	232474316	C/G	0.3711	0.99466	0.59052	0.10671	1.80493	1.46429	2.22481	3.1338e-08	Yes
N63	Unspecified lump in breast	170	45165	3	53251806	53553087	rs312476	53514416	T/G	0.35694	0.98117	0.65056	0.11887	1.91661	1.51827	2.41946	4.4266e-08	Yes
O80	Encounter for full-term uncomplicated delivery	317	75647	2	122071403	122438081	rs2304662	122122956	T/C	0.10181	0.78981	0.95011	0.15895	2.58599	1.89377	3.53125	2.265e-09	Yes
S22	Fracture of rib(s), sternum and thoracic spine	449	75545	5	166435480	166598392	rs113221192	166461525	T/C	0.27459	0.90946	0.45334	0.08007	1.57356	1.34501	1.84094	1.4975e-08	Yes
Z96	Presence of other functional implants	567	75441	9	138826099	138927397	rs35317169	138914769	G/GT	0.44829	0.97345	0.34928	0.06255	1.41805	1.25443	1.603	2.3489e-08	Yes
