# Supplementary material for: Genotyping and population characteristics of the China Kadoorie Biobank
Source: Cell Genom. 2023 Jul 20;3(8):100361. doi: 10.1016/j.xgen.2023.100361 (PMC10435379; doi:10.1016/j.xgen.2023.100361)
Supplement: Table S11. Regions of long-range LD identified from PCA of unrelated CKB participants, related to STAR Methods [file mmc12.xlsx]

## Sheet: Table S11
Table S11. Regions of long-range LD identified from PCA of unrelated CKB participants. Related to STAR Methods.
chr	start	end
1	31967605	32473893
1	42322624	43766419
1	46917101	47317636
1	49131961	50905930
1	60468707	60871379
1	75193220	76332557
1	84835882	85224613
1	95322325	96010866
1	118698731	119835504
1	150485686	151764825
1	159160740	159624361
1	181588825	182238119
1	190131484	191390165
1	202882832	203015434
1	208943493	209100979
1	219994456	221828832
1	225812668	226123272
1	230879703	231201837
2	31567779	33091411
2	36935959	37588486
2	49504674	51246059
2	54532011	55428282
2	57216307	58567834
2	62647269	64473124
2	79474688	79729196
2	97416705	98646618
2	122195128	123223225
2	135250906	136026872
2	139922659	140667199
2	142078045	142507123
2	145786370	146493879
2	152776793	153414841
2	182867886	183240825
3	1712271	2040987
3	25067118	25366921
3	47163942	54078995
3	79784887	81834892
3	83492072	84181699
3	88450858	89244875
3	95078310	96166643
3	104039573	104357966
3	107146198	108634245
3	130516519	131280909
3	153701957	154295034
3	191705275	191959829
3	193693054	196307360
4	694699	1017485
4	4701160	4865419
4	37918966	38156002
4	44372148	46255339
4	87752285	88744949
4	92217143	93626306
4	96268684	101226403
4	119320841	120084870
4	166071729	166656199
5	1131937	1217149
5	39447673	41082760
5	52384217	53218940
5	90774546	93084257
5	105814846	108000708
5	127320026	128652912
5	173274948	173615820
5	178992052	179851007
6	1779460	2449296
6	5931750	6174387
6	21745208	39042510
6	51023243	51240561
6	55027678	56027154
6	57131449	63643914
6	78220391	79053824
6	81172185	83017279
6	93853527	94678012
6	112927085	113599343
6	116048000	116790864
6	120508310	121428772
6	133204593	133817135
6	141228067	142257522
6	144263402	144451555
6	150397780	150499507
7	3420268	4344689
7	9888615	10121361
7	15674256	16053092
7	21137439	21900585
7	24385307	24577153
7	25669546	26029565
7	35364407	35725329
7	52702353	55062052
7	64227518	68051424
7	70125220	70350056
7	87190495	87793184
7	90775281	91208947
7	99434041	103191755
7	107655009	107873380
7	109907430	110293766
7	114592249	114942480
7	118352670	119930188
7	125213988	127841091
7	132357076	132912301
7	155063348	155208774
7	156373107	156833838
8	5588181	5809783
8	6956753	12624815
8	14954593	15235272
8	17004372	17290167
8	42566137	50097680
8	60595405	61412393
8	63509356	65860535
8	90571303	90641120
8	91871309	92341557
8	136666515	136936986
9	13591622	13763305
9	23688200	24647068
9	26634797	27182880
9	35536228	36033946
9	72512483	73203435
9	81632262	81878891
9	87426321	87477536
9	94637022	95847271
9	97559508	98386766
9	111507897	111979315
9	128082937	128850411
9	134160072	134642210
9	138573161	138722446
10	18300537	18522641
10	45327673	45630204
10	67648393	67933933
10	102882563	104103451
10	124010533	124405642
11	45116024	59930315
11	64675620	66423755
11	68923664	69113282
11	71844058	72218489
11	75102690	75281464
11	79117709	79474951
11	90566565	90989027
11	92277885	92539969
11	97699195	98272091
11	99628997	100137911
11	109929616	110190008
11	118733189	118953741
12	5437172	5613064
12	17406076	18218103
12	29111727	29387259
12	32354937	32980225
12	40443795	41124135
12	42988583	43311443
12	44476636	45478790
12	47640723	47781769
12	54311004	54943704
12	55961798	56766120
12	81025416	81755107
12	83534685	85508342
12	101098550	101395931
12	103169947	103697778
12	110565954	113498035
13	43807245	44245984
13	65194189	66163350
13	70327822	70677290
13	111607095	111990806
14	34929532	35338297
14	48228702	49848448
14	64667927	65253351
14	74017301	75045385
14	80425291	80866232
14	95959510	96184432
15	24238716	25787005
15	30336219	33966542
15	39892987	40398754
15	42406038	44064053
15	47972446	48144904
15	51621451	52589858
15	62962978	63111394
15	66700804	66971500
15	72971120	74515121
15	77190073	78106262
15	79659092	80904923
15	84192051	85516624
15	86806207	87121860
15	97333748	97454682
15	99238490	99476726
16	6676338	7166968
16	8475393	8589883
16	12424509	12647358
16	14469189	20115899
16	21234843	21860010
16	31943695	48079151
16	56408335	56602680
16	66405766	67226187
16	69294725	77024805
16	78589960	78757020
16	82390120	83002059
16	86980941	87200953
16	88928908	90149401
17	8958583	9105057
17	26298858	27852628
17	65589391	65745956
17	72379236	72631920
17	79035149	79206921
18	8800860	8937141
18	12911649	13289639
18	20675804	21260676
18	28609993	28958386
18	43194951	43280212
18	46238629	46356079
18	69819104	70013725
18	74675197	75468929
19	10552459	11160741
19	23133671	29607016
19	32672331	32782046
19	35837126	38475250
19	56411574	56536883
20	3146249	4299757
20	19950858	20279363
20	31318565	32451862
20	36229196	37515453
20	41373903	41430208
21	27282044	27653333
21	33036522	33334828
21	45659731	45976567
22	19139464	19589995
22	25854552	26147201
22	29646568	32517880
22	38070050	38498210
